# Supplementary material for: Humic Acid Modulates Photosynthetic Responses to PEG-Induced Drought in Ocimum basilicum L
Source: Plants (Basel). 2026 May 13;15(10):1491. doi: 10.3390/plants15101491 (PMC13210831; doi:10.3390/plants15101491)
Supplement: Supplementary file 1 [file plants-15-01491-s001.zip]

Archive with 1 entries (1 files):
- plants-4277448-supplementary.pdf
